# Supplementary material for: Aneuploidy and Ethanol Tolerance in Saccharomyces cerevisiae
Source: Front Genet. 2019 Feb 12;10:82. doi: 10.3389/fgene.2019.00082 (PMC6379819; doi:10.3389/fgene.2019.00082)
Supplement: TABLE S1 — Source of the S. cerevisiae genome sequences used in this study. [file Data_Sheet_1.xlsx]

## Sheet: Supplemental Table S1
Supplemental Table S1 : Source of the strains genome sequence used in this study.
Strain	Environment	Label On Figure 1	Source	Assembly	WGS	BioSample	Note
CBS7960	Bioethanol	9	SGD	GCA_000192455.1	AEWL00000000	SAMN02981308
IR-2	Bioethanol	17	NCBI	GCA_000508825.2	BAUI00000000	SAMD00036775
NAM34-4C	Bioethanol	18	NCBI	GCA_000508805.2	BAUH00000000	SAMD00036774
YJSH1	Bioethanol	27	NCBI	GCA_000275665.1	AGAW00000000	SAMN01057573
ZTW1	Bioethanol	20	SGD	GCA_000308935.1	AMDD00000000	SAMN02981455
JAY291	Bioethanol	8	SGD	GCA_000182315.2	ACFL00000000	SAMN02953746
M3707	Bioethanol	26	NCBI	GCA_000365045.1	AMQB00000000	SAMN02769630
NY1308	Bioethanol	19	NCBI	GCA_000416405.1	ASJZ00000000	SAMN02981536
10560-6B	Laboratory	35	NCBI	GCA_000766415.2	JRIQ00000000	SAMN03020229
JK9-3d	Laboratory	37	SGD	GCA_000766455.2	JRIZ00000000	SAMN03020238
S288C	Laboratory	38	SGD	GCA_000146045.2 R64	n/a	n/a
SEY6210	Laboratory	39	SGD	GCA_000766595.2	JRIW00000000	SAMN03020235
YPH499	Laboratory	40	SGD	GCA_000766375.2	JRIO00000000	SAMN03020227
T7	oak	29	SGD	GCA_000209365.1	AFDE00000000	SAMN02981319
YPS128	oak	31	SGD	GCA_000766195.2	JRID00000000	SAMN03020216
YPS163	oak	30	SGD	GCA_000766175.2	JRIC00000000	SAMN03020215
YJM1273	oak	33	NCBI	GCA_000976995.2	n/a	SAMN01923157
YJM1434	oak	32	NCBI	GCA_000977835.2	n/a	SAMN01923185
KyokaiNo.7	Sake	21	SGD	GCA_000260735.1	BABQ00000000	SAMD00036541
UC5	Sake	22	SGD	GCA_000209285.1	AFDD00000000	SAMN00198987
K11	Sake	23	NCBI	GCA_000767965.1	JRIJ00000000	SAMN03020222
Y9	Sake	25	SGRP	n/a	n/a	n/a	http://www.sanger.ac.uk/research/projects/genomeinformatics/sgrp.html
YJM1460	Sake	24	NCBI	GCA_000978015.2	n/a	SAMN01923191
YJM1388	Sake	28	NCBI	GCA_000977505.2	n/a	SAMN01923174
BC187	Wine	3	SGD	GCA_000766315.2	JRII00000000	SAMN03020221
EC1118	Wine	EC1118	SGD	GCA_000218975.1	n/a	SAMEA2272624
L1528	Wine	2	SGD	GCA_000766615.2	JRIK00000000	SAMN03020223
P301	Wine	42	NCBI	GCA_000568055.1	APIQ00000000	SAMN01915094
R103	Wine	1	NCBI	GCA_000568365.1	APIR00000000	SAMN01915093
RM11-1A	Wine	4	NCBI	GCA_000766635.2	JRIP00000000.1	SAMN03020228
DBVPG6044	WA	14	SGD	GCA_000766275.2	JRIG00000000	SAMN03020219
PW5	WA	15	SGD	GCA_000209265.1	AFDC00000000	SAMN00199004
YJM195	WA	16	NCBI	GCA_000975585.2	n/a	SAMN01923115
YJM1439	WA	13	NCBI	GCA_000977865.2	n/a	SAMN01923186
UWOPS03-461.4	Palm	10	SGRP	n/a	n/a	n/a	http://www.sanger.ac.uk/research/projects/genomeinformatics/sgrp.html
UWOPS05-217.3	Palm	11	SGD	GCA_000768095.1	JRIM00000000	SAMN03020225
YJM1447	Palm	12	NCBI	GCA_000977955.2	n/a	SAMN01923189
GBFlor-C	Sherry Wine	GBFlor-C	This Study
CECT10094	Sherry Wine	CECT10094	This Study
T73	Wine	T73	This Study

## Sheet: Supplemental Table S2
Supplemental Table S2 : Heterozygosity levels for each strain. The absolute number of heterozyigotic and homozygotic SNPs in coding sequences are shown. The ratio is calculated as the number of heterozygotic positions divided by total number of SNPs.
STRAIN	# of heterozygotic SNPs	# of homozygotic SNPs	RATIO
T73	4586	25051	0.155
CECT10094	13789	21555	0.39
GBFlor-C	3094	26049	0.106
EC1118	12983	21583	0.376
Temohaya-MI 26	2433	56441	0.041

## Sheet: Supplemental Table S3
Supplemental Table S3: Ploidy determination by Flow Cytometry
Strain	Ploidy
T73	2.117 +- 0.029
EC1118	2.196 +- 0.029
CECT10092	2.200 +- 0.030
Temohaya MI-26	2.218 +- 0.027
GBFlor-C	3.510 +- 0.055
